# Supplementary material for: Citizens and the state during crisis: Public authority, private behaviour and the Covid‐19 pandemic in France
Source: Eur J Polit Res. 2022 Mar 26:10.1111/1475-6765.12524. Online ahead of print. doi: 10.1111/1475-6765.12524 (PMC9111144; doi:10.1111/1475-6765.12524)
Supplement: Supplementary file 2 — Supplementary information [file EJPR-9999-0-s001.do]

Replication File

Anderson, Christopher J. 2022. "Citizens and the State During Crisis: Public Authority, Private Behavior, and the Covid-19 Pandemic in France" European Journal of Political Research.

** The survey data used for this study are publicly available at: https://data.sciencespo.fr/dataset.xhtml?persistentId=doi:10.21410/7E4/EATFBW


** Recoding of variables

*** Dependent Variables

*** Wave 1 Compliance Behavior Scale 

egen wave1behavior = rowmean(CVCMPTCORO_0 CVCMPTCORO_1 CVCMPTCORO_2 CVCMPTCORO_3 CVCMPTCORO_4 CVCMPTCORO_5 CVCMPTCORO_6)


*** Wave 1 Compliance Behavior Dummy(cutoff=9)

gen wave1behavior_dummy = 1 if wave1behavior >=9 & CVVAGUE==1
recode wave1behavior_dummy (.=0) if CVVAGUE==1


*** Wave 2 Compliance Behavior Scale

egen wave2behavior = rowmean(C2CMPTCORO_0 C2CMPTCORO_1 C2CMPTCORO_2 C2CMPTCORO_3 C2CMPTCORO_4 C2CMPTCORO_5 C2CMPTCORO_6)


*** Wave 2 Compliance Behavior Dummy (cutoff=9)

gen wave2behavior_dummy = 1 if wave2behavior>=9
recode wave2behavior_dummy (.=0)


*** Independent Variables

*** Party ID En Marche

gen WQ10enmarche = 1 if WQ10==16
recode WQ10enmarche (.=0)

*** Extreme Left Self-Placement

gen wextremeleft = 1 if WQ7 < 3
recode wextremeleft (.=0)

*** Extreme Right Self-Placement

gen wextremeright = 1 if WQ7 >7 & WQ7<11 
recode wextremeright (.=0)

*** Presidential Approval

gen capprovepresident = CVQ3

gen c2approvepresident = C2Q3


*** Health Risk Acceptance

gen cvhealthrisk = CVRISKGEN_1


*** Public Health Threat

gen chealthconsequencesfrance = (CVCSQSANT * -1)+5


*** Economic Threat

gen ceconomicconsequencesfrance = (CVCSQECO * -1) +5

*** Personal Health

gen chealth = (CVSANTE1 * -1) +5
recode chealth (-94=.)


*** Sex

gen sex = SEXE - 1


*** Age

gen age2020 = AGE + 5


*** Education

gen education = ADIP2


*** Income

gen monthlyincome = AECO2ST
recode monthlyincome (7=.)


*** Living With Partner

recode ASD1 (1=1 "Yes") (2=0 "No"), gen(livingwithpartner)


*** Employed


recode APRO1 (1=1 "Working") (2/99=0 "Not working"), gen(employed)


*** Interviewed Pre- Post-Macron Speech

gen cwave1prepost = CVSPLITJ - 1


 
*** Estimation Models

***Table 1, Model 1, pre- and post

logit wave1behavior_dummy WQ10enmarche capprovepresident cvhealthrisk chealthconsequences ceconomicconsequencesfrance wextremeleft wextremeright chealth sex age2020 education monthlyincome livingwithpartner employed if cwave1prepost==0 [pweight= CVPSD]

eststo mpre1

logit wave1behavior_dummy WQ10enmarche capprovepresident cvhealthrisk chealthconsequences ceconomicconsequencesfrance wextremeleft wextremeright chealth sex age2020 education monthlyincome livingwithpartner employed if cwave1prepost==1 [pweight= CVPSD]

eststo mpost1


***Table 1, Model 2, pre- and post

ebalance cwave1prepost age2020 sex educ, tar(3 2 1)

svyset [pweight= _webal]

svy: logit wave1behavior_dummy WQ10enmarche capprovepresident cvhealthrisk chealthconsequences ceconomicconsequencesfrance wextremeleft wextremeright chealth sex age2020 education monthlyincome livingwithpartner employed if cwave1prepost == 0

eststo mpre2


svy: logit wave1behavior_dummy WQ10enmarche capprovepresident cvhealthrisk chealthconsequences ceconomicconsequencesfrance wextremeleft wextremeright chealth sex age2020 education monthlyincome livingwithpartner employed if cwave1prepost == 1

eststo mpost2


***Table 1, Model 3, pre- and post

xtset AREG13 

xtlogit wave1behavior_dummy WQ10enmarche capprovepresident cvhealthrisk chealthconsequences ceconomicconsequencesfrance wextremeleft wextremeright chealth sex age2020 education monthlyincome livingwithpartner employed if cwave1prepost == 0

eststo mpre3


xtlogit wave1behavior_dummy WQ10enmarche capprovepresident cvhealthrisk chealthconsequences ceconomicconsequencesfrance wextremeleft wextremeright chealth sex age2020 education monthlyincome livingwithpartner employed if cwave1prepost == 1

eststo mpost3
 
esttab mpre1 mpost1 mpre2 mpost2 mpre3 mpost3 using "Table 1.rtf",  mlabels("Pre-Speech Model 1" "Post-Speech Model 1" "Pre-Speech Model 2" "Post-Speech Model 2" "Pre-Speech Model 3" "Post-Speech Model 3") b(%9.3f) star(* 0.2 ** 0.1) se(%9.3f) scalars(N_g chi2) label title(Table 1. Determinants of Voluntary Compliance Behaviors Before and After the Macron Speech) varwidth(25) coeflabel(capprovepresident "Presidential Approval" WQ10enmarche "LREM Partisanship" chealthconsequencesfrance "Public Health Threat" ceconomicconsequencesfrance "Economic Threat" wextremeleft "Extreme Left" wextremeright "Extreme Right" cvhealthrisk "Health Risk Acceptance" chealth "Personal Health" sex "Sex" age2020 "Age" education "Education" monthlyincome "Income" livingwithpartner "Cohabits" employed "Employed" wave1behavior_dummy8 "Compliance t-1" _cons "Constant" N "Observations" N_g "Groups" chi2 "Chi-square" ) nonumbers nogaps addnote("Model 1: Logistic regression; Model 2: Balanced logistic regression; Model 3: Logistic regression with respondents clustered at region of residence")


coefplot (mpre1, label(Before Speech)) (mpost1, label(After Speech)), ci(90) drop(_cons) xline(0) scheme(s1mono) xsize(4) ysize(6) coeflabels (capprovepresident = "Presidential Approval" WQ10enmarche = "En Marche Partisan" chealthconsequencesfrance = "Public Health Threat" ceconomicconsequencesfrance = "Economic Threat" wextremeleft = "Extreme Left" wextremeright = "Extreme Right" cvhealthrisk = "Health Risk Acceptance" chealth = "Personal Health" sex = "Sex" age2020 = "Age" education = "Education" monthlyincome = "Income" livingwithpartner = "Cohabits" employed = "Employed")


 

*** Estimations for Figure 5


logit wave2behavior_dummy capprovepresident WQ10enmarche chealthconsequences ceconomicconsequencesfrance wextremeleft wextremeright cvhealthrisk chealth sex age2020 education monthlyincome livingwithpartner employed cwave1prepost [pweight= C2PSDPE]

eststo postm1


svy: logit wave2behavior_dummy  capprovepresident WQ10enmarche chealthconsequences ceconomicconsequencesfrance wextremeleft wextremeright cvhealthrisk chealth sex age2020 education monthlyincome livingwithpartner employed cwave1prepost

eststo postm2

xtlogit wave2behavior_dummy  capprovepresident WQ10enmarche chealthconsequences ceconomicconsequencesfrance wextremeleft wextremeright cvhealthrisk chealth sex age2020 education monthlyincome livingwithpartner employed cwave1prepost

eststo postm3


esttab postm1 postm2 postm3 using "Table B2.rtf",  mlabels("Model 1" "Model 2" "Model 3") b(%9.3f) star(* 0.2 ** 0.1) se(%9.3f) scalars(N_g chi2) label title(Table B.2. Determinants of Voluntary Compliance Behaviors March 24-25) varwidth(25) coeflabel(capprovepresident "Presidential Approval" WQ10enmarche "LREM Partisanship" chealthconsequencesfrance "Public Health Threat" ceconomicconsequencesfrance "Economic Threat" wextremeleft "Extreme Left" wextremeright "Extreme Right" cvhealthrisk "Health Risk Acceptance" chealth "Personal Health" sex "Sex" age2020 "Age" education "Education" monthlyincome "Income" livingwithpartner "Cohabits" employed "Employed" cwave1prepostmarch16 "Post-Speech" _cons "Constant" N "Observations" N_g "Groups" chi2 "Chi-square" ) nonumbers nogaps addnote("Model 1: Logistic regression; Model 2: Balanced logistic regression; Model 3: Logistic regression with respondents clustered at region of residence")

coefplot (postm1, label(Model 1)) (postm2, label(Model 2)) (postm3, label(Model 3)), ci(90) drop(_cons) xline(0) scheme(s1mono) xsize(4) ysize(6) coeflabels (capprovepresident = "Presidential Approval" WQ10enmarche = "En Marche Partisan" chealthconsequencesfrance = "Public Health Threat" ceconomicconsequencesfrance = "Economic Threat" wextremeleft = "Extreme Left" wextremeright = "Extreme Right" cvhealthrisk = "Health Risk Acceptance" chealth = "Personal Health" sex = "Sex" age2020 = "Age" education = "Education" monthlyincome = "Income" livingwithpartner = "Cohabits" employed = "Employed" cwave1prepostmarch16 = "Macron Speech")
